# Supplementary material for: Hydrolysis and Enantiodiscrimination of (R)- and (S)-Oxazepam Hemisuccinate by Methylated β-Cyclodextrins: An NMR Investigation
Source: Molecules. 2021 Oct 20;26(21):6347. doi: 10.3390/molecules26216347 (PMC8587842; doi:10.3390/molecules26216347)
Supplement: Supplementary file 1 [file molecules-26-06347-s001.zip]

Archive with 1 entries (1 files):
- molecules-1411119 - supplementary.pdf
